# Supplementary material for: MET Oncogene Enhances Pro-Migratory Functions by Counteracting NMDAR2B Cleavage
Source: Cells. 2023 Dec 21;13(1):28. doi: 10.3390/cells13010028 (PMC10777984; doi:10.3390/cells13010028)
Supplement: Supplementary file 1 [file cells-13-00028-s001.zip]

Archive with 1 entries (1 files):
- cells-2760673-supplementary.pdf
